# Supplementary material for: Treatment-Free Survival and the Pattern of Follow-Up Treatments After Curative Prostate Cancer Treatment, a Real-World Analysis of Big Data from Electronic Health Records from a Tertiary Center
Source: J Pers Med. 2026 Jan 4;16(1):22. doi: 10.3390/jpm16010022 (PMC12843471; doi:10.3390/jpm16010022)
Supplement: Supplementary file 1 [file jpm-16-00022-s001.zip]

Archive with 1 entries (1 files):
- jpm-4046778-supplementary.pdf
